# Supplementary material for: High Level of Nonsynonymous Changes in Common Bean Suggests That Selection under Domestication Increased Functional Diversity at Target Traits
Source: Front Plant Sci. 2017 Jan 6;7:2005. doi: 10.3389/fpls.2016.02005 (PMC5216878; doi:10.3389/fpls.2016.02005)
Supplement: Supplementary file 1 [file Table1.xlsx]

## Sheet: Plant materials
Table S1. List of accessions used in this study.
Species	Population code1	Label2	Donor3	Accession number4	Synonyms	Race	Country	Department, state or province	County, distrito or municipio	Common Names	Biological status	Growth Habit	Altitude (m s.l.m.)	Latitude	Longitude	Phaseolin type
Phaseolus vulgaris	MD	003_L_M_vn_df	CIAT	G5191	BZL-1053, VENEZUELA 36		Venezuela	Distrito Federal	Caracas	S-62	Landrace	Bush-Indeterminate		10500	-66917	S
Phaseolus vulgaris	MD	089_L_M_cl_mt	USDA	PI151017			Chile	Metropolitana de Santiago		Bayos Palos	Landrace	Indeterminate climbing	660	-33450	-70667	S
Phaseolus vulgaris	MD	102_L_M_mx_pu_D	USDA	PI165440	G281, WARE & MANNING 1071	Durango	Mexico	Puebla	Puebla	Bayo Delgado	Landrace	Prostrate-Indeterminate	2430	19050	-98183	S
Phaseolus vulgaris	MD	104_L_M_mx_vr_D	USDA	PI196933	G802, GENTRY 10403	Durango	Mexico	Veracruz	Cordoba	Bayo Mantequilla	Landrace	Climbing-Indeterminate	1330	18883	-96933	S
Phaseolus vulgaris	MD	107_L_M_mx_pu	USDA	PI201349	G845, NORVELL 3215		Mexico	Puebla	Huauchinango		Landrace	Climbing-Indeterminate	1000	20183	-98050	S
Phaseolus vulgaris	MD	118_L_M_mx_ja	USDA	PI281981	G1071		Mexico	Jalisco	Villa Corona	Jalisco 2A	Landrace	Climbing-Indeterminate		20417	-103667	S
Phaseolus vulgaris	MD	136_L_M_cl	USDA	PI300668	G1653		Chile			Negro Argel	Landrace	Bush-Indeterminate				S
Phaseolus vulgaris	MD	145_L_M_mx	USDA	PI309755			Mexico			Rosa de Castillo	Landrace	Climbing-Indeterminate				S
Phaseolus vulgaris	MD	146_L_M_mx_ja	USDA	PI309785	GENTRY 21138, G1805		Mexico	Jalisco	La Barca	Frijol Mexicano	Landrace	Climbing-Indeterminate		20283	-102567	S
Phaseolus vulgaris	MD	148_L_M_cr_ct	USDA	PI309831	GENTRY 20636		Costa Rica	Cartago	Cartago	Frijol Carne	Landrace	Climbing-Indeterminate	1200	9867	-83783	S
Phaseolus vulgaris	MD	156_L_M_gt_ca_G	USDA	PI310660	GENTRY 20864, G1946	Guatemala	Guatemala	Chimaltenango	Parramos		Landrace	Climbing-Indeterminate	2000	14667	-90817
Phaseolus vulgaris	MD	159_L_M_es_st	USDA	PI311794	GENTRY 21462, G2173		El Salvador	Santa Ana	Santa Ana	Tineco Rojo	Landrace	Climbing-Indeterminate	660	13983	-89567
Phaseolus vulgaris	MD	162_L_M_mx_so_D	USDA	PI312092	GENTRY 21955, G2402	Durango	Mexico	Sonora	Alamos	Frijol Garrapato	Landrace	Prostrate-Indeterminate		26750	-109783	S
Phaseolus vulgaris	MD	165_L_M_mx_ag_D	USDA	PI313214	AGUASCALIENTES 4, G19010	Durango	Mexico	Aguascalientes	Rincon de Romos	Bayo	Landrace		1950	24533	-104750	C
Phaseolus vulgaris	MD	166_L_M_mx_du_D	USDA	PI313301	G8905	Durango	Mexico	Durango	Canatlan	Bayo	Landrace	Prostrate-Indeterminate
Phaseolus vulgaris	MD	168_L_M_mx_mi_D	USDA	PI313469		Durango	Mexico	Michoacan		Bayo	Landrace	Climbing-Indeterminate	2138	19517	-101600	S
Phaseolus vulgaris	MD	175a_L_M_mx_gj_D	USDA	PI313755	MEXICO 168, G2618	Durango	Mexico	Guanajuato	San Miguel Allende	Bayo Gordo	Landrace	Prostrate-Indeterminate	1852	20950	-100.75
Phaseolus vulgaris	MD	204_L_M_mx_ja	USDA	PI417760	M7372		Mexico	Jalisco	San Miguel El Alto	Garbanzo	Landrace	Bush-Determinate	2330	20000	-102350
Phaseolus vulgaris	MD	260_C_M_co_M	P.Gepts	BAT93†	G51294, PI633451, W624319	Mesoamerica	Colombia			Bat93	Cultivar	Bush-Indeterminate				S
Phaseolus vulgaris	MD	522_L_M_mx_ja_J	CIAT	G1796	PI309774, GENTRY 21126	Jalisco	Mexico	Jalisco	Tepatitlan De Morelos	Cejita	Landrace	Prostate-indeterminate		20817	-102733
Phaseolus vulgaris	MW	001_W_M_mx_nt	CIAT	G2771	GENTRY 22274; PI318702		Mexico	Nayarit	Jomulco		Wild	Climbing	1050	21167	-104367
Phaseolus vulgaris	MW	007_W_M_mx_ja	CIAT	G9989	HM7395-BULK		Mexico	Jalisco	Mascota		Wild	Climbing	1400	20500	-104817
Phaseolus vulgaris	MW	010_W_M_mx_mi	CIAT	G11050	DGD-439		Mexico	Michoacan	Morelia		Wild	Climbing	2040	19683	-101267
Phaseolus vulgaris	MW	011_W_M_mx_ja	CIAT	G11051	DGD-451		Mexico	Jalisco	Zapotan		Wild	Climbing	1650	20767	-103400
Phaseolus vulgaris	MW	012_W_M_mx_ja	CIAT	G11056	DGD-490		Mexico	Jalisco	Mascota		Wild	Climbing	1380	20567	-104767
Phaseolus vulgaris	MW	025_W_M_mx_ja	CIAT	G12979	M7439T		Mexico	Jalisco	Ayutla		Wild	Climbing		20117	-104367
Phaseolus vulgaris	MW	057_W_M_mx_ci	CIAT	G22837	GN 84127/BB 8480, P16-001		Mexico	Chihuahua	San Pablo Balleza		Wild	Climbing	1750	26933	-106417
Phaseolus vulgaris	MW	065_W_M_mx_pu	CIAT	G23429	DGD-2325		Mexico	Puebla	Sta Isabel Cholula		Wild	Climbing	1430	18967	-98383
Phaseolus vulgaris	MW	076_W_M_mx_pu	CIAT	G23652	M2058		Mexico	Puebla	Puebla		Wild	Climbing		18506	-97717
Phaseolus vulgaris	MW	080_W_M_mx_ox	CIAT	G24378	JSG & LOS-199		Mexico	Oaxaca	Sola De Vega		Wild	Climbing	1250	16040	-97083
Phaseolus vulgaris	MW	082_W_M_mx_ox	CIAT	G24572	JSMM-4006		Mexico	Oaxaca	San Jose		Wild	Climbing	1780	15983	-96517
Phaseolus vulgaris	MW	085_W_M_mx_du	CIAT	G50899	LEROI MEX-26, NI-1144		Mexico	Durango	El Saltito		Wild	Climbing	1650	23783	-105367
Phaseolus vulgaris	MW	179_W_M_mx_ja	USDA	PI318696	GENTRY 22199,G12865		Mexico	Jalisco	Tecalitlan		Wild	Climbing-Indeterminate	1219	19333	-103250
Phaseolus vulgaris	MW	187_W_M_mx_mo	USDA	PI325677	GENTRY 22404, G12872		Mexico	Morelos	Tepoztlan		Wild	Climbing-Indeterminate	1828	18967	-99100
Phaseolus vulgaris	MW	205_W_M_mx_ja	USDA	PI417775	G12949, M7408-P		Mexico	Jalisco			Wild	Climbing	1829	20640	-102410
Phaseolus vulgaris	MW	259_W_M_mx_mo	CIAT	G12873†	PI325678, GENTRY22492		Mexico	Morelos	Huitzilac		Wild	Climbing-Indeterminate	1981	19000	-99250
Phaseolus vulgaris	MW	503_W_M_mx_nt	USDA	PI417770			Mexico	Nayarit			Wild		2000	20667	-102383
Phaseolus vulgaris	MW	505_W_M_mx_ja	USDA	PI535409			Mexico	Jalisco			Wild		2000	19917	-103333
Phaseolus vulgaris	MW	506_W_M_mx_mo	USDA	PI535450			Mexico	Morelos			Wild		1775	18983	-99100
Phaseolus vulgaris	PhI	054_W_PhI_pr_cj	CIAT	G21245	DGD-1962		Peru	Cajamarca	Sa Miguel		Wild	Climbing	1790	-7117	-78783	I
Phaseolus vulgaris	PhI	073_W_PhI_ec_cm	CIAT	G23582	DGD-2769		Ecuador	Chimborazo	Alausi		Wild	Climbing	1710	-2267	-78967
Phaseolus vulgaris	AD	261_L_A_br_NG	P.Gepts	JaloEEP558†	G9603, PI608392, W618710	Nueva Granada	Brazil			JaloEEP558	Landrace	Prostrate-Indeterminate				T
Phaseolus vulgaris	AD	262_L_A_ar	P.Gepts	Midas†	G11241		Argentina			Midas	Landrace	Determinate				T
Phaseolus vulgaris	AW	220_W_A_ar_sa	USDA	W617475	PI638871		Argentina	Salta			Wild	Climbing-Indeterminate	1470	-25167	-65617
Phaseolus vulgaris	AW	242_W_A_bl_cq	USDA	W618821	PI638897, DGD3038		Bolivia	Chuquisaca	Tomina		Wild		2140	-19283	-64333
Phaseolus dumosus	Pd	106_Pd_L_mx_pu	USDA	PI201340	G35060		Mexico	Puebla	Huauchinango		Landrace	Climbing	1000	20183	-98050
Phaseolus coccineus	Pc	202_Pc_W_mx_ja	USDA	PI417608	M7417-G		Mexico	Jalisco	Rio Buche		Wild			20866	-102367
1 Population code: PhI, Phaseolin I type; AW, Andean wild; MW, Mesoamerican wild; MD, Mesoamerican domesticated; AD, Andean domesticated; Pd, Phaseolus dumosus; Pc, Phaseolus coccineus.
2 For each accession of P. vulgaris the first letter of the label indicates the form (W = wild; L = landrace; C = cultivar), the second indicates the gene pool (M = Mesoamerican; A = Andean; PhI = phaseolin I type), the third and fourth indicate the country of origin and the department, respectively (see tables below). The fifth label, when availabele, indicates the race, only for the domesticate…
3 CIAT, International Centre for Tropical Agriculture; USDA, United States Department of Agriculture. Seeds of BAT93, JaloEEP558 and Midas accessions were kindly provided by Prof. Paul Gepts, Department of Plant Sciences, Section of Crop and Ecosystem Sciences, UC Davis, CA, USA.
4 † Parents of the core mapping populations of P. vulgaris (BAT93 x JaloEEP558, Freyre et al. 1998; Midas x G12873, Koinange et al. 1996).
Department, state or province	Department, state or province label		Country	Country label
Aguascalientes	ag		Argentina	ar
Cajamarca	cj		Bolivia	bl
Cartago	ct		Brazil	br
Chimaltenango	ca		Chile	cl
Chimborazo	cm		Colombia	co
Chuquisaca	cq		Costa Rica	cr
Cihuahua	ci		Ecuador	ec
Distrito Federal	df		El Salvador	es
Durango	du		Guatemala	gt
Guanajuato	gj		Mexico	mx
Jalisco	ja		Peru	pr
Michoacan	mi		Venezuela	vn
Morelos	mo
Metropolitana de Santiago	mt
Nayarit	nt		Race	Race label
Oaxaca	ox		Durango	D
Puebla	pu		Guatemala	G
Salta	sa		Jalisco	J
Santa Ana	st		Mesoamerica	M
Sonora	so		Nueva Granada	NG
Veracruz	vr
