# Supplementary material for: High Level of Nonsynonymous Changes in Common Bean Suggests That Selection under Domestication Increased Functional Diversity at Target Traits
Source: Front Plant Sci. 2017 Jan 6;7:2005. doi: 10.3389/fpls.2016.02005 (PMC5216878; doi:10.3389/fpls.2016.02005)
Supplement: Supplementary file 2 [file Table2.XLSX]

## Sheet: Table S2
Table S2. List of 49 loci used in this study.
	Locus	Gene function1	Reference2	Chr3	Reference genome position
					Start	End
1	AN-Pv1	Cysteine proteinase precursor	Goretti et al. 2014	Chr07	10656958	10657197
2	AN-Pv2	Peroxidase 1 precursor	Goretti et al. 2014	Chr06	24415689	24416106
3	AN-Pv3	Nitrate reductase	Goretti et al. 2014	Chr09	17971454	17971833
4	AN-Pv4	Alcohol dehydrogenase - 1F	Goretti et al. 2014	Chr09	19844181	19844601
5	AN-Pv5	Glutathion reductase	Goretti et al. 2014	Chr07	41330391	41330869
6	AN-Pv8	Beta-glucan binding protein	Goretti et al. 2014	Chr04	5743881	5744266
7	AN-Pv9	Leghemoglobin	Goretti et al. 2014	Chr07	35107783	35108193
8	AN-Pv10	Lipoxygenase	Goretti et al. 2014	Chr10	40682720	40683062
9	AN-Pv16	Phaseolin storage protein	Goretti et al. 2014	Chr07	4972988	4973284
10	AN-Pv17	Iron superoxide dismutase	Goretti et al. 2014	Chr07	33395133	33395468
11	AN-Pv18	Late embryogenesis abundant protein	Goretti et al. 2014	Chr07	46502499	46502906
12	AN-Pv22	Pathogenesis-related protein 2	Goretti et al. 2014	Chr02	36948590	36949033
13	AN-Pv26.14	Glyceraldehyde-3-phosphate dehydrogenase	Goretti et al. 2014; this study4	Chr01	51462489	51463169
14	AN-Pv28	Cystathionine-gamma-synthase precursor	Goretti et al. 2014	Chr08	3209185	3209515
15	AN-Pv29	Pre-pro-subtilisin	Goretti et al. 2014	Chr09	3360050	3360294
16	AN-Pv30	Zinc finger protein	Goretti et al. 2014	Chr02	48902995	48903209
17	AN-Pv32	Beta-tubulin (S-beta-1)	Goretti et al. 2014	Chr02	45231729	45232010
18	AN-Pv33	Group 4-late embryogenesis abundant protein	Goretti et al. 2014	Chr01	39263596	39263819
19	AN-Pv35	RecA-like protein	Goretti et al. 2014	Chr07	5432758	5432965
20	AN-Pv41	Cytochrome oxidase subunit 2	Goretti et al. 2014	na	na	na
21	AN-Pv42	Heat shock transcription factor 29	Goretti et al. 2014	Chr02	29686023	29686208
22	AN-Pv44	Phosphoenolpyruvate carboxylase	Goretti et al. 2014	Chr05	10244005	10244456
23	AN-Pv46	GmMYB29A1 - myb-related protein Myb29-like	Goretti et al. 2014	Chr07	51165951	51166448
24	AN-Pv47	Thiamin biosynthetic enzyme	Goretti et al. 2014	Chr11	33172222	33172759
25	AN-Pv48	Unknown	Goretti et al. 2014	Chr10	40942345	40942838
26	AN-Pv51	SNF-1-like serine/threonine protein kinase	Goretti et al. 2014	Chr08	3317506	3318205
27	AN-Pv54	Ubiquitin-like protein	Goretti et al. 2014	Chr07	4236727	4237124
28	AN-Pv55	Beta-amylase	Goretti et al. 2014	Chr11	12854888	12855488
29	AN-Pv57	Anthocyanidin 3-O-glucosyltransferase 5	Goretti et al. 2014	Chr11	6379207	6379663
30	AN-Pv63	Beta-1,3-glucanase	Goretti et al. 2014	Chr01	36432400	36432999
31	AN-Pv64	Nonsymbiotic hemoglobin	Goretti et al. 2014	Chr11	4200347	4200935
32	AN-Pv66	Low MW heat shock protein	Goretti et al. 2014	Chr07	15058231	15058495
33	AN-Pv68	Epoxide hydrolase	Goretti et al. 2014	Chr06	20742231	20742957
34	AN-Pv 69	Heat shock transcription factor 34	Goretti et al. 2014	Chr02	40886812	40887480
35	gssE18	Hypothetical protein	Bellucci 2006; Goretti et al. 2014	Chr01	22029312	22029568
36	gssE19	Unknown	Bellucci 2006; Goretti et al. 2014	na	na	na
37	gssE20	Zinc finger protein	Bellucci 2006; Goretti et al. 2014	Chr09	27291237	27291515
38	gssE28	Unknown	Bellucci 2006; Goretti et al. 2014	Chr01	47024840	47025100
39	AN-PvCO	Zinc finger protein CONSTANS	Goretti et al. 2014	Chr09	13478720	13479372
40	AN-TGA	TGA-type basic leucine zipper protein	Goretti et al. 2014	Chr01	50741756	50742336
41	AN-DNAJ	DNAJ heat shock family protein	Goretti et al. 2014	Chr02	42412591	42413188
42	g510	Lipid binding protein	McConnel et al. 2010	Chr01	52015831	52016390
43	g523	Hypothetical protein	McConnel et al. 2010	Chr01	52150496	52150977
44	Leg044	ATHDH (HISTIDINOL DEHYDROGENASE)	Hougaard et al. 2008; Bitocchi et al. 2012	Chr06	24150927	24151792
45	Leg100	BIO2 (BIOTIN AUXOTROPH 2); biotin synthase	Hougaard et al. 2008; Bitocchi et al. 2012	Chr11	1846840	1847215
46	Leg133	DGL1; dolichyl-diphosphooligosaccharide-protein glycotransferase	Hougaard et al. 2008; Bitocchi et al. 2012	Chr11	4098298	4098881
47	Leg223	Eukaryotic translation initiation factor SUI1 family protein	Hougaard et al. 2008; Bitocchi et al. 2012	Chr09	34242424	34242822
48	Leg443	Unknown	Hougaard et al. 2008; Goretti et al. 2013	Chr08	52022026	52022263
49	PvSHP1	SHP1, SHATTERPROOF	Nanni et al. 2011	Chr06	13943187	13944073
na, not available
1Gene function was determined trough BLASTX analysis;
2When more than one reference was present, the first refers to primers development, while the second to PCR conditions used;
3Chr., chromosomal location;
4The sequences of AN-Pv26.1 gene fragments derive from the union of sequence data from two overlapping gene fragments, AN-Pv26 (Goretti et al. 2014) and AN-Pv26b that was developed in this study (primer sequences: forward, 5'-GGAGGAATCAGAGGGCAAA-3'; reverse, 5'-CAAAGAGACGTGGAAAACAAAATG-3'; PCR conditions: the same for all AN-Pv gene fragments as described in Goretti et al. 2014). On the basis of …
